# Supplementary material for: A 3D–Predicted Structure of the Amine Oxidase Domain of Lysyl Oxidase–Like 2
Source: Int J Mol Sci. 2022 Nov 2;23(21):13385. doi: 10.3390/ijms232113385 (PMC9659206; doi:10.3390/ijms232113385)
Supplement: Supplementary file 1 [file ijms-23-13385-s001.zip]

Archive with 1 entries (1 files):
- ijms-1969304-supplementary.pdf
